# Supplementary material for: Toosendanin Induces Hepatocyte Damage by Inhibiting Autophagic Flux via TFEB-Mediated Lysosomal Dysfunction
Source: Pharmaceuticals (Basel). 2022 Dec 3;15(12):1509. doi: 10.3390/ph15121509 (PMC9781622; doi:10.3390/ph15121509)
Supplement: Supplementary file 1 [file pharmaceuticals-15-01509-s001.zip]

Archive with 1 entries (1 files):
- pharmaceuticals-1997369-supplementary.pdf
